# Supplementary material for: Fruit Water Stress Index of Apple Measured by Means of Temperature-Annotated 3D Point Cloud
Source: Plant Phenomics. 2024 Sep 18;6:0252. doi: 10.34133/plantphenomics.0252 (PMC11408935; doi:10.34133/plantphenomics.0252)
Supplement: Supplementary 1 — Figs. S1 to S6 Tables S1 and S2 [file plantphenomics.0252.f1.zip]

Archive with 12 entries (12 files):
- FigureS2a.jpg
- FigureS2b.jpg
- FigureS2c.jpg
- FigureS2d.jpg
- s1.JPG
- s3-1.JPG
- s3-2.JPG
- s3-3.JPG
- s4.JPG
- s5.JPG
- s6.JPG
- Supplementary material.docx
